# Supplementary material for: Casimiroa edulis Leaf Extract–Loaded PLGA Nanoparticles: Untargeted Phytochemical Profiling and Wound-Healing-Oriented Antioxidant/Occlusive Characterization
Source: Pharmaceutics. 2026 Feb 17;18(2):249. doi: 10.3390/pharmaceutics18020249 (PMC12944296; doi:10.3390/pharmaceutics18020249)
Supplement: Supplementary file 1 [file pharmaceutics-18-00249-s001.zip]

Archive with 1 entries (1 files):
- pharmaceutics-4140657-supplementary.pdf
